# Supplementary material for: Oral microbiome diversity in chimpanzees from Gombe National Park
Source: Sci Rep. 2019 Nov 22;9:17354. doi: 10.1038/s41598-019-53802-1 (PMC6874655; doi:10.1038/s41598-019-53802-1)
Supplement: Supplementary file 2 — Supplemental Tables 1–4 [file 41598_2019_53802_MOESM2_ESM.xlsx]

## Sheet: SuppTable1
				Tooth Loss
				Mandible																Maxilla
Sample Name	Calculus sampled	Possible Caries Mand	Possible Caries Max	LM3	LM2	LM1	LPM2	LPM1	LC	LI2	LI1	RI1	RI2	RC	RPM1	RPM2	RM1	RM2	RM3	LM3	LM2	LM1	LPM2	LPM1	LC	LI2	LI1	RI1	RI2	RC	RPM1	RPM2	RM1	RM2	RM3
02C	Mandible/Maxilla	None	None	O	O					O	O	O					O							O	O	O	O				O	O
04C	Mandible/Maxilla	None	None			O			O
05C	Mandible/Maxilla	RM1	RM1	O	O	O	O	O		O		O	O			O	O	O								O	O	O	O
07C	Mandible/Maxilla	LM2, RM3	None									O														O
13C	Mandible/Maxilla	None	None	O	O	O	O	O								O	O	O	O					O	O	O	O		O		O	O
14C	Mandible/Maxilla	None	LC			O	O	O																		O	O	O
16C	Mandible/Maxilla	LC, RC	RC, RP1																				O	O
17C	Mandible/Maxilla	None	RC, RI1, RI2, LI1, LI2																				O	O
18C	Mandible/Maxilla	None	None				dO	dO							dO	dO				dO	dO	dO	dO	dO		dO
19C	Maxilla Only	None	LI2, LI1, RI2																									O
20C	Mandible/Maxilla	RM (deciduous)	RM1, LM1 (deciduous)				dO	dO							dO	dO												O	O
21C	Mandible/Maxilla	RM3	None
22C	Mandible/Maxilla	LM1, LI2, RI1, RI2	RPM2, LPM2, RM3, LM3, RI1, RI2						O					O																	O
24C	Mandible/Maxilla	None	None																													O
25C	Mandible/Maxilla	RM3	RC, LM2, RM3?		O	O	O										O	O								O	O	O
26C	Mandible/Maxilla	None	RC																								O
27C	Mandible/Maxilla	None	None												O					O	O	O	O	O	O	O	O
28C	Mandible/Maxilla	None	None																			O	O	O	O	O	O	O	O	O	O	O	O
29C	Mandible/Maxilla	RI2, RPM1	RI1, RI2			O

## Sheet: SuppTable2
Genus	Species	Name (Pg, identifier, Seq type)	GenBank	Bioproject	Biosample	Source	Geographic Location	Sequencing Type
Porphyromonas	gingivalis	17C rescale	Contact author	Contact author	Contact author	Chimpanzee dental calculus	Tanzania	Complete Genome
Porphyromonas	gingivalis	Pg11A SG	FUFE01000089.1	PRJEB10280	SAME!3505344	Human subgingival plaque	Romania	Shotgun
Porphyromonas	gingivalis	PgA7A128 SG	CP013131.1	PRJEB10280	SAMEA3505349	Human subgingival plaque	USA	Shotgun
Porphyromonas	gingivalis	Pg131 SG	FUGG01000067.1	PRJEB10280	SAMEA3505345	Human subgingival plaque	Sudan	Shotgun
Porphyromonas	gingivalis	Pg159SG	FUGF01000068.1	PRJEB10280	SAMEA3505346	Human subgingival plaque	Romania	Shotgun
Porphyromonas	gingivalis	Pg3 3 SG	FUFB01000071.1	PRJEB10280	SAMEA3505341	Human subgingival plaque	USA	Shotgun
Porphyromonas	gingivalis	Pg381 WG	CP012889.1	PRJNA276132	SAMN03656156	Human subgingival plaque	USA	Complete Genome
Porphyromonas	gingivalis	Pg3A1 SG	FUFC01000056.1	PRJEB10280	SAMEA3505342	Human subgingival plaque	Norway	Shotgun
Porphyromonas	gingivalis	Pg7BTORR SG	FUFD01000071.1	PRJEB10280	SAMEA3505343	Human subgingival plaque	USA	Shotgun
Porphyromonas	gingivalis	Pg84 3 SG	FUFG01000050.1	PRJEB10280	SAMEA3505347	Human subgingival plaque	Sudan	Shotgun
Porphyromonas	gingivalis	PgA7436 WG	CP011995.1	PRJNA276132	SAMN03366764	Human subgingival plaque	USA	Complete Genome
Porphyromonas	gingivalis	PgA7A1-28 WG	FUFF01000022.1	PRJNA276132	SAMN03653671	Human subgingival plaque	USA	Complete Genome
Porphyromonas	gingivalis	PgAFR5B1 SG	FUFJ01000088.1	PRJEB10280	SAMEA3505350	Human subgingival plaque	Sudan	Shotgun
Porphyromonas	gingivalis	PgAJW4 WG	CP011996.1	PRJNA276132	SAMN03372093	Human subgingival plaque	USA	Complete Genome
Porphyromonas	gingivalis	PgATCC49417 SG	FUFJ01000075.1	PRJEB10280	SAMEA3505348	Human periodontal pocket	Canada	Shotgun
Porphyromonas	gingivalis	PgF0185 SG	KI259866.1	PRJNA198891	SAMN02436815	Human oral cavity	NA	Shotgun
Porphyromonas	gingivalis	PgF0566 SG	KI259979.1	PRJNA198892	SAMN02436881	Human oral cavity	USA	Shotgun
Porphyromonas	gingivalis	PgF0568 SG	KI258850.1	PRJNA173937	SAMN02436723	Human subgingival plaque	NA	Shotgun
Porphyromonas	gingivalis	PgF0569 WG	KI258992.1	PRJNA173938	SAMN02436724	Human subgingival plaque	USA	Complete Genome
Porphyromonas	gingivalis	PgF0570 SG	KI259219.1	PRJNA173939	SAMN02436747	Human subgingival plaque	USA	Shotgun
Porphyromonas	gingivalis	PgHG66 SG	CP007756.1	PRJNA245225	SAMN02732406	Human oral cavity	USA	Shotgun
Porphyromonas	gingivalis	PgJCVISC001 SG	CM001843.1	PRJNA167667	SAMN02436407	Biofilm in a hospital bathroom sink drain	NA	Shotgun
Porphyromonas	gingivalis	PgKCOM2796 WG	CP024597.1	PRJNA415687	SAMN07831761	Human subgingival plaque	South Korea	Complete Genome
Porphyromonas	gingivalis	PgKCOM2797JS2 1 SG	NHRU01000001.1	PRJNA386726	SAMN07125718	Human subgingival plaque	South Korea	Shotgun
Porphyromonas	gingivalis	PgKCOM2798 WG	CP024598.1	PRJNA415867	SAMN07836904	Human subgingival plaque	South Korea	Complete Genome
Porphyromonas	gingivalis	PgKCOM2799 WG	CP024601.1	PRJNA415884	SAMN07836928	Human subgingival plaque	South Korea	Complete Genome
Porphyromonas	gingivalis	PgKCOM2800 WG	CP024599.1	PRJNA415885	SAMN07836934	Human subgingival plaque	South Korea	Complete Genome
Porphyromonas	gingivalis	PgKCOM2801 WG	CP024600.1	PRJNA416018	SAMN07840081	Human subgingival plaque	South Korea	Complete Genome
Porphyromonas	gingivalis	PgKCOM2802 WG	CP024591.1	PRJNA416019	SAMN07840090	Human subgingival plaque	South Korea	Complete Genome
Porphyromonas	gingivalis	PgKCOM2803 WG	CP024592.1	PRJNA416020	SAMN07840091	Human subgingival plaque	South Korea	Complete Genome
Porphyromonas	gingivalis	PgKCOM2804 WG	CP024593.1	PRJNA416021	SAMN07840092	Human subgingival plaque	South Korea	Complete Genome
Porphyromonas	gingivalis	PgKCOM2805 WG	CP024594.1	PRJNA416023	SAMN07840094	Human subgingival plaque	South Korea	Complete Genome
Porphyromonas	gingivalis	PgKCOM3001 WG	CP024595.1	PRJNA416025	SAMN07840097	Human subgingival plaque	South Korea	Complete Genome
Porphyromonas	gingivalis	PgKCOM3131 WG	CP024596.1	PRJNA416024	SAMN07840095	Human subgingival plaque	South Korea	Complete Genome
Porphyromonas	gingivalis	PgMP4-504 SG	LOEL01000001.1	PRJNA305025	SAMN04309157	Human oral cavity	USA	Shotgun
Porphyromonas	gingivalis	PgPGAND001 SG	BCBV01000001.1	PRJDB4201	SAMD00040429	Human oral cavity	Japan	Shotgun
Porphyromonas	gingivalis	PgSJD11 SG	KZ248389.1	PRJNA205616	SAMN07255459	Human subgingival plaque	China	Shotgun
Porphyromonas	gingivalis	PgSJD12 SG	KZ253969.1	PRJNA205617	SAMN07255458	Human subgingival plaque	China	Shotgun
Porphyromonas	gingivalis	PgSJD2 SG	KI629854.1	PRJNA205615	SAMN02470968	Human subgingival plaque	China	Shotgun
Porphyromonas	gingivalis	PgSJD4 SG	KZ248242.1	PRJNA205613	SAMN07255461	Human subgingival plaque	China	Shotgun
Porphyromonas	gingivalis	PgSJD5 SG	ASYN01000001.1	PRJNA205614	SAMN07255460	Human subgingival plaque	China	Shotgun
Porphyromonas	gingivalis	PgSU60 SG	FUFI01000053.1	PRJEB10280	SAMEA3505351	NA	Japan	Shotgun
Porphyromonas	gingivalis	PgTDC60 WG	CP025931.1	PRJNA393092	SAMN07315161	Human periodontal lesion	Japan	Complete Genome
Porphyromonas	gingivalis	PgW4087 SG	KI260171.1	PRJNA198893	SAMN0246749	Human oral cavity	NA	Shotgun
Porphyromonas	gingivalis	PgW50 SG	AJZS01000001.1	PRJNA78905	SAMN00792205	Human	NA	Shotgun
Porphyromonas	gingivalis	PgW83 WG	AE015924.1	PRJNA48	SAMN02603720	NA	NA	Complete Genome
Porphyromonas	gingivalis	PgWW2096 SG	NSLX01000100.1	PRJNA401301	SAMN07602650	Human subgingival plaque	United Kingdom	Shotgun
Porphyromonas	gingivalis	PgWW2842 SG	NSLW01000010.1	PRJNA401301	SAMN07602651	Human subgingival plaque	United Kingdom	Shotgun
Porphyromonas	gingivalis	PgWW2866 SG	NSLV01000100.1	PRJNA401301	SAMN07602652	Human subgingival plaque	United Kingdom	Shotgun
Porphyromonas	gingivalis	PgWW2881 SG	NSLU01000100.1	PRJNA401301	SAMN07602653	Human subgingival plaque	United Kingdom	Shotgun
Porphyromonas	gingivalis	PgWW2885 SG	NSLT01000100.1	PRJNA401301	SAMN07602654	Human subgingival plaque	United Kingdom	Shotgun
Porphyromonas	gingivalis	PgWW2903 SG	NSLS01000100.1	PRJNA401301	SAMN07602655	Human subgingival plaque	United Kingdom	Shotgun
Porphyromonas	gingivalis	PgWW2931 SG	NSLR01000100.1	PRJNA401301	SAMN07602656	Human subgingival plaque	United Kingdom	Shotgun
Porphyromonas	gingivalis	PgWW2952 SG	NSLQ01000100.1	PRJNA401301	SAMN07602657	Human subgingival plaque	United Kingdom	Shotgun
Porphyromonas	gingivalis	PgWW3039 SG	NSLN01000099.1	PRJNA401301	SAMN07602660	Human subgingival plaque	United Kingdom	Shotgun
Porphyromonas	gingivalis	PgWW3040 SG	NSLP01000100.1	PRJNA401301	SAMN07602658	Human subgingival plaque	United Kingdom	Shotgun
Porphyromonas	gingivalis	PgWW3102 SG	NSLO01000100.1	PRJNA401301	SAMN07602659	Human subgingival plaque	United Kingdom	Shotgun
Porphyromonas	gingivalis	PgWW5019 SG	NSLM01000100.1	PRJNA401301	SAMN07602661	Human subgingival plaque	United Kingdom	Shotgun
Porphyromonas	gingivalis	PgWW5127 SG	NSLL0100100.1	PRJNA401301	SAMN07602662	Human subgingival plaque	United Kingdom	Shotgun
Porphyromonas	asaccharolytica	Porphyromonas asaccharolytica	CP002689.1	PRJNA51745	SAMN00713611	Human Empyema	NA	Complete Genome
Tannerella	forsythia	Tannerella forsythia	NC_016610.1	PRJNA224116	SAMN02604009	Human periodontal pocket	USA	Complete Genome
Treponema	denticola	Treponema denticola	NC_002967.9	PRJNA57583	SAMN02603967	NA	NA	Complete Genome

## Sheet: SuppTable3
					Ozga et al.		Weyrich et al.
Scientific Name	Common Name	Reference Genome	Accession	Reference Type	13C	17C	ELSIDRON (1)	ELSIDRON1L7	ELSIDRON2L7	SPYNEWL8	SPYOLD
Zymoseptoria tritici	Plant (wheat) pathogen	Zymosptoria tritici IPO323	GCF_000219625.1	Full Genome	13	21	2	47	15	0	143
Phaeosphaeria nodorum	Plant (wheat) pathogen	Parastagonospora nodorum SN15	GCF_000146915.1	Full Genome	53	23	1	50	20	1	279
Penicillium rubens	Food fungus	Penicillium rubens Wisconsin 54-1255	GCF_000226395.1	Full Genome	868	743	17	1355	692	7	608
Myceliophthora thermophilia	Cellulose fungus	Thermothelomyces thermophilus ATCC 2464	GCF_000226095.1	Full Genome	433	100	3	129	50	1	556
Coprinopsis cinerea	Edible mushroom (grey shag)	Coprinopsis cinerea okayama 7#130	GCF_000182895.1	Full Genome	86	41	0	37	16	1	197
Schizophyllum commune	Edible mushroom (split gill)	Schizophyllum commune H4-8	GCF_000143185.1	Full Genome	19	21	1	106	16	1	92
Malassezia globosa	Human fungal commensal	Malassezia globosa CBS 7966	GCF_000181695.1	Full Genome	181	233	1	75	22	2	927
Enterocytozoon bieneusi	Intracellular parasite (microsporidia)	Enterocytozoon bieneusi H348	GCF_000209485.1	Full Genome	554	399	2	741	409	6	239
Ovis aries	Sheep (wild mouflon)	Ovis aries mitochondrion, complete genome	NC_001941.1	Mitochondrial DNA	0	2	0	0	0	0	35
Ceratotherium simum simum	White rhinoceros (woolly rhinocerous)	Ceratotherium simum simum mitochondrion, complete genome	NC_001808.1	Mitochondrial DNA	0	2	0	0	0	0	1
Ixodes scapularis	Tick	Ixodes scapularis 16S ribosomal RNA (16S rRNA) gene	L34293.1	16S rRNA	0	0	0	0	0	0	0
Physcomitrella patens	Moss	Physcomitrella patens mitochondrion, complete genome	NC_007945.1	Mitochondrial DNA	159	216	1	347	200	0	108
Pinus koraiensis	Pine tree	Pinus koraiensis chloroplast, complete genome	NC_004677.2	Chloroplast DNA	400	516	1	646	312	2	514
Populus trichocarpa	Poplar tree	Populus trichocarpa chloroplast, complete genome	NC_009143.1	Chloroplast DNA	15	14	1	6	1	0	41
Ficus sycomorus	Sycamore Fig	Ficus sycomorus glutamine sythetase (ncpGS) gene, partial sequence	EU084320.1	ncpGS partial chloroplast	0	0	0	0	0	0	0
Aspilia mossambicensis	Aspilla plant	Aspilia mossambicensis isolate AD3IH31 maturase K (matK) gene, partial cds	MF3500036.1	matK partial chloroplast	0	0	0	0	0	0	0
Macrotermes muelleri	Termite	Macrotermes muelleri	NC_034127.1	Mitochondrial DNA	0	0	0	0	0	0	0
Pterocarpus angolensis	African Teak	Pterocarpus angolensis partial mRNA for lectin, clone Mukwa14Q21	AJ426054.1	mRNA partial	0	0	0	0	0	0	0
Parinari curatellifolia	Mobola plum	Parinari curatellifolia chloroplast, complete genome	KX180091.1	Chloroplast DNA	10	14	0	4	1	0	33
Elaeis guineensis	African Palm	Elaeis guineensis chloroplast, complete genome	NC_017602.1	Chloroplast DNA	140	15	0	7	2	0	33

## Sheet: SuppTable4
	Ozga et al.		Weyrich et al.
Scientific Name	13C	17C	ELSIDRON (1)	ELSIDRON1L7	ELSIDRON2L7	SPYNEWL8	SPYOLD
Zymoseptoria tritici	-	-	-	-	-	-	-
Phaeosphaeria nodorum	-	-	-	-	-	-	-
Penicillium rubens	-	-	-	-	-	-	-
Myceliophthora thermophilia	-	-	-	-	-	-	-
Coprinopsis cinerea	-	-	-	-	-	-	-
Schizophyllum commune	-	-	-	-	-	-	-
Malassezia globosa	-	-	-	-	-	-	-
Enterocytozoon bieneusi	-	-	-	-	-	-	-
Ovis aries	-	-	-	-	-	5481	7022
Ceratotherium simum simum	-	-	-	-	-	-	-
Ixodes scapularis	-	-	-	-	-	-	-
Physcomitrella patens	-	-	-	-	-	-	-
Pinus koraiensis	-	-	-	-	-	-	-
Populus trichocarpa	-	-	-	-	-	-	-
Ficus sycomorus	-	-	-	-	-	-	-
Aspilia mossambicensis	-	-	-	-	-	-	-
Macrotermes muelleri	-	-	-	-	-	-	-
Pterocarpus angolensis	-	-	-	-	-	-	-
Parinari curatellifolia	-	-	-	-	-	-	-
Elaeis guineensis	342	-	-	-	-	-	-
Total Reads Mapped to Species	781192	2020421	3149102	1045313	1332975	131970	823607
